# Supplementary material for: Identification of common horsetail (Equisetum arvense L.; Equisetaceae) using Thin Layer Chromatography versus DNA barcoding
Source: Sci Rep. 2015 Jul 13;5:11942. doi: 10.1038/srep11942 (PMC4499799; doi:10.1038/srep11942)
Supplement: Supplementary Dataset 1 [file srep11942-s2.txt]

#NEXUS

BEGIN DATA;
	DIMENSIONS  NTAX=36 NCHAR=1126;
	FORMAT DATATYPE=DNA  MISSING=- GAP=-  INTERLEAVE;

MATRIX

[matK nchar=872]
[                                                10        20        30        40        50        60        70        80        90        100       110       120       130       140       150       160       170       180       190       200       210       220       230       240       250       260       270       280       290       300       310       320       330       340       350       360       370       380       390       400       410       420       430       440       450       460       470       480       490       500       510       520       530       540       550       560       570       580       590       600       610       620       630       640       650       660       670       680       690       700       710       720       730       740       750       760       770       780       790       800       810       820       830       840       850       860       870 ]
[                                                 .         .         .         .         .         .         .         .         .         .         .         .         .         .         .         .         .         .         .         .         .         .         .         .         .         .         .         .         .         .         .         .         .         .         .         .         .         .         .         .         .         .         .         .         .         .         .         .         .         .         .         .         .         .         .         .         .         .         .         .         .         .         .         .         .         .         .         .         .         .         .         .         .         .         .         .         .         .         .         .         .         .         .         .         .         .         .  ]
E._arvense_01                            ---------------------------------------------------------------gcttcttttttacatttaac-aagattttttgtacatgaatataaagaaaggtctaaaaatgaaaaattgatttattcttttaataaaagaaataaatttgtcacattttcttggaattttttttatatttttgaattggaattttttttaacttctcttttgactaggtttataaataatttagttctatccaacttattcgatcaaattaatctattagaaaaaataaataataataataaaagtcaatattttttatcagaaaaaaggatctataaccaaaattcctgtattcattatgtacggtatcaaaatcgttgtattatggcttcggaaggcttttattttcatgatacgaactggatatattatatattgaatatttggcaattttttatgcatttatggattcaacctttcaggttctcaacaaagcattttcaaaagcagagttttttttt--------tctgggttatcaatttggcagagaatccaaactgctaaaagttcgatctatttcacttgataaatcacctacaatttattcacgtttaaaaaaaaatattttaaaaacacaaattgtatatccaatagattttctagcaaaagagggtttttgtgatatttcaggttatcctattagtagatcgacttggactacatcgacagatgaagaaattttattgaattttaataaaatttggaaaagcttttatttttattatgggggg--------------------------------------------------------------------------
E._arvense_02                            --------------------------------------------------------------------ttttttacatttaac-aagattttttgtacatgaatataaagaaaggtctaaaaatgaaaaattgatttattcttttaataaaagaaataaatttgtcacattttcttggaattttttttatatttttgaattggaattttttttaacttctcttttgactaggtttataaataatttagttctatccaacttattcgatcaaattaatctattaRaaaaaataaataataataataaaagtcaatattttttatcaRaaaaaaggatctataaccaaaattcctgtattcattatgtacggtatcaaaatcgttgtattatggcttcggaaggcttttattttcatgatacgaactggatatattatatattgaatatttggcaattttttatgcNtttatggattcaacctttcaggttctcaacaaagcattttcaaaagcaRagttttttttt--------tctgggttatcaatttggcaRaRaatccaaactgctaaaagttcgatctatttcacttgataaatcacctacaatttattcacgtttaaaaaaaaatattttaaaaacacaaattgtatatccaatagattttctagcaaaagagggtttttgtgatatttcaggttatcctattagtagatcgacttggactacatcgacagatgaagaaattttattgaattttaataaaatttggaaaagcttttatttttattatgggggg--------------------------------------------------------------------------
E._arvense_03                            ---------------------------------------------------------------gcttcttttttacatttaac-aagattttttgtacatgaatataaagaaaggtctaaaaatgaaaaattgatttattcttttaataaaagaaataaatttgtcacattttcttggaattttttttatatttttgaattggaattttttttaacttctcttttgactaggtttataaataatttagttctatccaacttattcgatcaaattaatctattagaaaaaataaataataataataaaagtcaatattttttatcaRaaaaaaggatctataaccaaaattcctgtattcattatgtacggtatcaaaatcgttgtattatggcttcggaaggcttttattttcatgatacgaactggatatattatatattgaatatttggcaattttttatgcatttatggattcaacctttcaggttctcaacaaagcattttcaaaagcagagttttttttt--------tctgggttatcaatttggcaaagaatccaaactgctaaaagttcRatctatttcacttgataaatcacctacaatttattcacgtttaaaaaaaa----------------------------------------------------------------------------------------------------------------------------------------------------------------------------------------------------------------------------------------------------
E._arvense_04                            ---------------------------------------------------------------gcttcttttttacatttaac-aagattttttgtacatgaatataaagaaaggtctaaaaatgaaaaattgatttattcttttaataaaagaaataaatttgtcacattttcttggaattttttttatatttttgaattggaattttttttaacttctcttttgactaggtttataaataatttagttctatccaacttattcgatcaaattaatctattagaaaaaataaataataataataaaagtcaatattttttatcagaaaaaaggatctataaccaaaattcctgtattcattatgtacggtatcaaaatcgttgtattatggcttcggaaggcttttattttcatgatacgaactggatatattatatattgaatatttggcaattttttatgcatttatggattcaacctttcaggttctcaacaaagcattttcaaaagcagagttttttttt--------tctgggttatcaatttggcagagaatccaaactgctaaaagttcgatctatttcacttgataaatcacctacaatttattcacgtttaaaaaaaaatattttaaaaacacaaattgtatatccaatagattttctagcaaaagagggtttttgtgatatttcaggttatcctattagtagatcgacttggactacatcgacagatgaagaaattttattgaattttaataaaatttggaaaagcttttatttttattatggggggttgataaaaaaagaca----------------------------------------------------------
E._arvense_05                            --------------------------------------------------------------agcttcttttttacatttaac-aagattttttgtacatgaatataaagaaaggtctaaaaatgaaaaattgatttattcttttaataaaagaaataaatttgtcacattttcttggaattttttttatatttttgaattggaattttttttaacttctcttttgactaggtttataaataatttagttctatccaacttattcgatcaaattaatctattagaaaaaataaataataataataaaagtcaattttttttatcagaaaaaaggatctataaccaaaattcctgtattcattatgtacggtatcaaaatcattgtattatggcttcggaaggcttttattttcatgatacgaactggatatattatatattgaatatttggcaattttttatgcatttatggattcaacctttcaggttctcaacaaagcattttcaaaagcagagttttttttt--------tctgggttatcaatttggcagagaatccaaactgctaaaagttcgatctatttcacttgataaatcacctacaatttattcacgtttaaaaaaaaatcttttaaaaacacaaattgtatatccaatagattttctagcaaaagagggtttttgtgatatttcaggttatcctattagtagatcgacttggactacatcgacagatgaagaaattttattgaattttaataaaatttggaaaagcttttatttttattatggggggttgataaaaaaagacattttatatagaatcaaat----------------------------------------
E._arvense_06                            ---------------------------------------------------------------gcttcttttttacatttaac-aagattttttgtacatgaatataaagaaaggtctaaaaatgaaaaattgatttattcttttaataaaagaaataaatttgtcacattttcttggaattttttttatatttttgaattggaattttttttaacttctcttttgactaggtttataaataatttagttctatccaacttattcgatcaaattaatctattagaaaaaataaataataataataaaagtcaattttttttatcagaaaaaaggatctataaccaaaattcctgtattcattatgtacggtatcaaaatcattgtattatggcttcggaaggcttttattttcatgatacgaactggatatattatatattgaatatttggcaattttttatgcatttatggattcaacctttcaggttctcaacaaagcattttcaaaagcagagttttttttt--------tctgggttatcaatttggcagagaatccaaactgctaaaagttcgatctatttcacttgataaatcacctacaatttattcacgtttaaaaaaaaatcttttaaaaacacaaattgtatatccaatagattttctagcaaaagagggtttttgtgatatttcaggttatcctattagtagatcgacttggactacatcgacagatgaagaaattttattgaattttaataaaatttggaaaagcttttatttttattatggggggttgataaaaaaagacattttatatagaatcaaat----------------------------------------
E._arvense_08                            ------------------------------------------------------------------------------------aagatttattgtacatgaatataaagaaaggtctaaaaatgaaaaattgatttattcttttaataaaagaaataaatttgtcacattttcttggaattttttttatatttttgaattggaattttttttaacttctcttttgactaggtttataaataatttagttctatccaacttattcgatcaaattaatctattagaaaaaataaataataataataaaagtcaatattttttatcagaaaaaaggatctataaccaaaattcctgtattcattatgtacggtatcaaaatcgttgtattatggcttcggaaggcttttattttcatgatacgaactggatatattatatattgaatatttggcaattttttatgcatttatggattcaacctttcaggttctcaacaaagcattttcaaaagcagagttttttttt--------tctgggttatcaatttggcagaaaatccaaactgctaaaagttcgatctatttcacttgataaatcacctacaatttattcacgtttaaaaaaaaatattttaaaaacacaaattgtatatccaataRattttctagcaaaaRagggtttttg------------------------------------------------------------------------------------------------------------------------------------------------------------------------------------------
E._arvense_09     						 --------------------------------------------------------------------------------------------------------------------------------------------------------------------------------------------------------------------------------------------------------------------------------------------------------------------------------------------------------------------------------------------------------------------------------------------------------------------------------------------------------------------------------------------------------------------------------------------------------------------------------------------------------------------------------------------------------------------------------------------------------------------------------------------------------------------------------------------------------------------------------------------------------
E._arvense_10                            ------------------------------------------------------------------------------------aagattttttgtacatgaatataaagaaaggtctaaaaatgaaaaattgatttattcttttaataaaagaaataaatttgtcacattttcttggaattttttttatatttttgaattggaattttttttaacttctcttttgactaggtttataaataatttagttctatccaacttattcgatcaaattaatctattagaaaaaataaataataataataaaagtcaatattttttatcagaaaaaaggatctataaccaaaattcctgtattcattatgtacggtatcaaaatcgttgtattatggcttcggaaggcttttattttcatgatacgaactggatatattatatattgaatatttggcaattttttatgcatttatggattcaacctttcaggttctcaacaaagcattttcaaaagcagagttttttttt--------tctgggttatcaatttggcagagaatccaaactgctaaaagttcgatctatttcacttgataaatcacctacaatttattcacgtttaaaaaaaaatattttaaaaacacaaattgtatatccaatagattttctagcaaaagagggtttttgtgatatttcaggttatcctattagtagatcgacttggactacatcgacagatgaagaaattttattgaattttaataaaatttggaaaagcttttatttttattatggggggttgataaa------------------------------------------------------------------
E._arvense_11                            ----------------------------------------------gccaacaaataaaagatgctttttttttacatttaac-aagattttttgtacatgaatataaagaaaggtctaaaaatgaaaaattgatttattcttttaataaaagaaataaatttgtcacattttcttggaattttttttatatttttgaattggaattttttttaacttctcttttgactaggtttctaaataatttagttctatccaacttattcgatcaaattaatctattagaaaaaataaataataataataaaagtcaatattttttatcagaaaaaaggatctataaccaaaattcctgtattcattatgtacggtatcaaaatcgttgtattatggcttcggaaggcttttattttcatgatacgaactggatatattttatattgaatatttggcaattttttatgcatttatggattcaacctttcaggttctcaacaaagcattttcaaaagcagagttttttttt--------tctgggttatcaatttggcagagaatccaaactgctaaaagttcgatctatttcacttgataaatcacctacaatttattcacgtttaaaaaaaaatcttttaaaaacacaaattgtatatccaatagattttctagcaaaagagggtttttgtgatatttcaggttatcctattagtagatcgacttggactacatcgacagatgaagaaattttattgaattttaataaaatttggaaaagcttttatttttattatggggggttgataaaaaaagacattttatatagaatcaaatatatcctccgattttcatgtgcaaaa--------------
E._arvense_12                            ------ccccattttattcatccagaatcttttattcgaattcttcgccaacaaataaaagatgcttcttttttacatttaac-aagattttttgtacatgaatataaagaaaggtctaaaaatgaaaaattgatttattcttttaataaaagaaataaatttgtcacattttcttggaattttttttatatttttgaattggaattttttttaacttctcttttgactaggtttataaataatttagttctatccaacttattcgatcaaattaatctattagaaaaaataaataataataataaaagtcaatattttttatcagaaaaaaggatctataaccaaaattcctgtattcattatgtacggtatcaaaatcgttgtattatggcttcggaaggcttttattttcatgatacgaactggatatattatatattgaatatttggcaattttttatgcatttatggattcaacctttcaggttctcaacaaagcattttcaaaagcagagttttttttt--------tctgggttatcaatttggcagagaatccaaactgctaaaagttcgatctatttcacttgataaatcacctacaatttattcacgtttaaaaaaaaatcttttaaaaacacaaattgtatatccaatagattttctagcaaaagagggtttttgtgatatttcaggttatcctattagtagatcgacttggactacatcgacagatgaagaaattttattgaattttaataaaatttggaaaagcttttatttttattatggggggttgataaaaaaagacattttatatagaatcaaatatatcctccgattttcatgtgcaaaaacactagctcgtaa
E._arvense_13    						 --------------------------------------------------------------------------------------------------------------------------------------------------------------------------------------------------------------------------------------------------------------------------------------------------------------------------------------------------------------------------------------------------------------------------------------------------------------------------------------------------------------------------------------------------------------------------------------------------------------------------------------------------------------------------------------------------------------------------------------------------------------------------------------------------------------------------------------------------------------------------------------------------------
E._arvense_14                            ------------------------------------------------------------------------------------aagattttttgtacatgaatataaagaaaggtctaaaaatgaaaaattgatttattcttttaataaaagaaataaatttgtcacattttcttggaattttttttatatttttgaattggaattttttttaacttctcttttgactaggtttataaataatttagttctatccaacttattcgatcaaattaatctattagaaaaaataaagaataaaaataaaagtcaatattttttatcagaaaaaaggatctataaccaaaattcctgtattcattatgtacggtatcaaaatcgttgtattatggcttcggaaggcttttattttcatgatacgaactggatatattatatattgaatatttggcaattttttatgcatttatggattcaacctttcaggttctcaacaaagcattttcaaaagcagagttttttttt--------tctgggttatcaatttggcagagaatccaaactgctaaaagttcgatctatttcacttgataaatcacctacaatttattcacgtttaaaaaaaaatcttttaaaaacacaaattgtatatccaatagattttctagcaaaagagggtttttgtgatatttcaggttatcctattagtagatcgacttggactacatcgacagatgaagaaattttattgaattttaataaaatttggaaaagcttttatttttattatggggggttgataaaaaaagac-----------------------------------------------------------
E._arvense_15                            ------------tttat-catccagaatcttttattcgaattcttcgccaacaaataaaagatgcttcttttttacatttaac-aagattttttgtacatgaatataaagaaaggtctaaaaatgaaaaattgatttattcttttaataaaagaaataaatttgtcacattttcttggaattttttttatatttttgaattggaattttttttaacttctcttttgactaggtttataaataatttagttctatccaacttattcgatcaaattaatctattagaaaaaataaagaataaaaataaaagtcaatattttttatcagaaaaaaggatctataaccaaaattcctgtattcattatgtacggtatcaaaatcgttgtattatggcttcggaaggcttttattttcatgatacgaactggatatattatatattgaatatttggcaattttttatgcatttatggattcaacctttcaggttctcaacaaagcattttcaaaagcagagttttttttt--------tctgggttatcaatttggcagagaatccaaactgctaaaagttcgatctatttcacttgataaatcacctacaatttattcacgtttaaaaaaaaatcttttaaaaacacaaattgtatatccaatagattttctagcaaaagagggtttttgtgatatttcaggttatcctattagtagatcgacttggactacatcgacagatgaagaaattttattgaattttaataaaatttggaaaagcttttatttttattatggggggttgataaaaaaagacattttatatagaatcaaatatatcctccgattttcatgtgcaaaaacactagctcgt--
E._arvense_16                            -------cccattttattcatccagaatcttttattcgaattcttcgccaacaaataaaagatgcttcttttttacatttaac-aagattttttgtacatgaatataaagaaaggtctaaaaatgaaaaattgatttattcttttaataaaagaaataaatttgtcacattttcttggaattttttttatatttttgaattggaattttttttaacttctcttttgactaggtttataaataatttagttctatccaacttattcgatcaaattaatctattagaaaaaataaagaataaaaataaaagtcaatattttttatcagaaaaaaggatctataaccaaaattcctgtattcattatgtacggtatcaaaatcgttgtattatggcttcggaaggcttttattttcatgatacgaactggatatattatatattgaatatttggcaattttttatgcatttatggattcaacctttcaggttctcaacaaagcattttcaaaagcagagttttttttt--------tctgggttatcaatttggcagagaatccaaactgctaaaagttcgatctatttcacttgataaatcacctacaatttattcacgtttaaaaaaaaatcttttaaaaacacaaattgtatatccaatagattttctagcaaaagagggtttttgtgatatttcaggttatcctattagtagatcgacttggactacatcgacagatgaagaaattttattgaattttaataaaatttggaaaagcttttatttttattatggggggttgataaaaaaagacattttatatagaatcaaatatatcctccgattttcatgtgcaaaaacactagctcgtaa
E._arvense_17                            --------------------------------------------------------------------------------------------ttgtacatgaatataaagaaaggtctaaaaatgaaaaattgatttattcttttaataaaagaaataaatttgtcacattttcttggaattttttttatatttttgaattggaattttttttaacttctcttttgactaggtttataaataatttagttctatccaacttattcgatcaaattaatctattagaaaaaataaagaataaaaataaaagtcaatattttttatcagaaaaaaggatctataaccaaaattcctgtattcattatgtacggtatcaaaatcgttgtattatggcttcggaaggcttttattttcatgatacgaactggatatattatatattgaatatttggcaattttttatgcatttatggattcaacctttcaggttctcaacaaagcattttcaaaagcagagttttttttt--------tc-------------------------------------------------------------------------------------------------------------------------------------------------------------------------------------------------------------------------------------------------------------------------------------------------------------------------------------------------
E._arvense_18                            --------------------------------------------------------------------ttttttacatttaac-aagattttttgtacatgaatataaagaaaggtctaaaaatgaaaaattgatttattcttttaataaaagaaataaatttgtcacattttcttggaattttttttatatttttgaattggaattttttttaacttctcttttgactaggtttataaataatttagttctatccaacttattcgatcaaattaatctattagaaaaaataaataataataataaaagtcaattttttttatcagaaaaaaggatctataaccaaaattcctgtattcattatgtacggtatcaaaatcattgtattatggcttcggaaggcttttattttcatgatacgaactggatatattatatattgaatatttggcaattttttatgcatttatggattcaacctttcaggttctcaacaaagcattttcaaaagcagagttttttttt--------tctgggttatcaatttggcagagaatccaaactgctaaaagttcgatctatttcacttgataaatcacctacaatttattcacgtttaaaaaaaaatcttttaaaaacacaaattgtatatccaatagattttctagcaaaagagggtttttgtgatatttcaggttatcctattagtagatcgacttggactacatcgacagatgaagaaattttattgaattttaataaaatttggaaaagcttttatttttattatggggggttgataaaaaa---------------------------------------------------------------
E._palustre_01                           ------------------------------------------------------------------------------------------------------------------------------------------------------------------------------------------------------------------------------------------------------------------cctatttgatcaaactaatctattagaaaaaataagtaataataaaaaaagtaaatattttttatcagaaaaaaggatctataacaaaaattactgtattcattatgtacgatataaaaatcgttgtattatcgcttcagaaggcttttattttcatgatacaaactggatatattatatattgaatatttggcaattttttacgcatttatggattcaacctttcaggttctcaacaaagcaatttaaaaaaaatagttttttttt--------cctgggttatcaatttggcagagaatccaaactactaacagctcgatctatttcacttgacaaatcgcctacaatttattcacgtataaaaaaaaatcttttgaaaacacaaattgtatatccaatagattttctaacaaaagagggtttttgtgatatttcaggttatcctattagtagatcgacttggactacatcgacagat--------------------------------------------------------------------------------------------------------------------------------------
E._palustre_02                           ----------------------------------------------------------------------------------------------------------------------------------------------------------------------------------------------------------------------------------------------------------------aacctatttgatcaaactaatctattagaaaaaataagtaataataaaaaaagtaaatattttttatcagaaaaaaggatctataacaaaaattactgtattcattatgtacgatataaaaatcgttgtattatcgcttcagaaggcttttattttcatgatacaaactggatatattatatattgaatatttggcaattttttacgcatttatggattcaacctttcaggttctcaacaaagcaatttaaaaaaaatagttttttttt--------cctgggttatcaatttggcagagaatccaaactactaacagctcgatctatttcacttgacaaatcgcctacaatttattcacgtataaaaaaaaatcttttgaaaacacaaattgtatatccaatagattttctaacaaaagagggtttttgtgatatttcaggttatcctattagtagatcgacttggactacatcgacagatgaagaaattttattgaattttaataaaatttggaaaagcttttattttt-------------------------------------------------------------------------------------
E._palustre_03                           ------------------------------------------------------------------tcttttttacatttaac-aagattttttgtacatgaatataaagaaaggtctaaaaatgaaaaattgatttattcttttaRtaaaagaaataRatttgtcacattttcWtggaattttttttatatttttgaattggaatttttWttaatttcccttttgactaggtttataaataatttagttctatccaacYtatttgatcaaaYtaatctattagaaaaaataaRtaataataaWaaaagtaaatWttttttatcagaaaaaaggatctataacaaaaattactgtattcattatgtacgatataaaaatcgttgtattatcgcttcagaaggcttttattttcatgatacaaactggatatattatatattgaatatttggcaattttttacgcatttatggattcaacctttcaggttctcaacaaagcaatttaaaaaaaatagttttttttt--------cctgggttatcaatttggcagagaatccaaactactaacagctcgatctatttcacttgacaaatcgcctacaatttattcacgtataaaaaaaaatcttttgaaaacacaaattgtatatccaatagattttctaacaaaagagggtttttgtgatatttcaggttatcctattagtagatcgacttggactacatcgacagatgaagaaattttattgaattttaataaaatttggaaaagcttttatttttattatggggggt-------------------------------------------------------------------------
E._palustre_04                           -------------------------------------------------------------------------------------------------------------------------------------------------------------------------------------------------------------------------------------------------------------------ctatttgatcaaactaatctattagaaaaaataagtaataataaaaaaagtaaatattttttatcagaaaaaaggatctataacaaaaattactgtattcattatgtacgatataaaaatcgttgtattatcgcttcagaaggcttttattttcatgatacaaactggatatattatatattgaatatttggcaattttttacgcatttatggattcaacctttcaggttctcaacaaagcaatttaaaaaaaatagttttttttt--------cctgggttatcaatttggcagagaatccaaactactaacagctcgatctatttcacttgacaaatcgcctacaatttattcacgtataaaaaaaaatcttttgaaaac---------------------------------------------------------------------------------------------------------------------------------------------------------------------------------------------------------------------------------------
E._palustre_05                           ------------------------------------------------------------------tcttttttacatttaac-aagattttttgtNcatgaatataaagaaaggtctaaaaatgaaaaattgatttattcttttagtaaaagaaatagatttgtcacattttcatggaattttttttatatttttgaattggaatttttattaatttcccttttgactaggtttataaataatttagttctatccaacctatttgatcaaactaatctattagaaaaaataagtaataataaaaaaagtaaatattttttatcagaaaaaaggatctataacaaaaattactgtattcattatgtacgatataaaaatcgttgtattatcgcttcagaaggcttttattttcatgatacaaactggatatattatatattgaatatttggcaattttttacgcatttatggattcaacctttcaggttctcaacaaagcaatttaaaaaaaatagttttttttt--------cctgggttatcaatttggcagagaatccaaactactaacagctcgatctatttcacttgacaaatcgcctacaatttattcacgtataaaaaaaaatcttttgaaaacacaaattgtatatccaatagattttYtaacaaaagagggtttttgtgatatttcaggttatcctattagtagatcgacttggactacatcgacagatgaagaaattttattgaattttaataaaatttggaaaagcttttatttttattatgg------------------------------------------------------------------------------
E._palustre_06                           -------------------------------------------------------------------------------------------------------------------------------------------------------------------------------------------------------------------------------------------------------------------ctatttgatcaaactaatctattagaaaaaataagtaataataaaaaaagtaaatattttttatcagaaaaaaggatctataacaaaaattactgtattcattatgtacgatataaaaatcgttgtattatcgcttcagaaggcttttattttcatgatacaaactggatatattatatattgaatatttggcaattttttacgcatttatggattcaacctttcaggttctcaacaaagcaatttaaaaaaaatagttttttttt--------cctgggttatcaatttggcagagaatccaaactactaacagctcgatctatttcacttgacaaatcgcctacaatttattcacgtataaaaaaaaat--------------------------------------------------------------------------------------------------------------------------------------------------------------------------------------------------------------------------------------------------
E._palustre_08                           --------------------------------------------------------------------------------------------------------------------------------------------------------------------------------------------------------------------------------------------------------------------------------------------------------------------------------------------------------------------------------------------------------------------------------------------------------------------------------------------------------------------------------------------------------------------------------------------------------------------------------------------------------------------------------------------------------------------------------------------------------------------------------------------------------------------------------------------------------------------------------------------------------
E._palustre_09 						     --------------------------------------------------------------------------------------------------------------------------------------------------------------------------------------------------------------------------------------------------------------------------------------------------------------------------------------------------------------------------------------------------------------------------------------------------------------------------------------------------------------------------------------------------------------------------------------------------------------------------------------------------------------------------------------------------------------------------------------------------------------------------------------------------------------------------------------------------------------------------------------------------------
E._palustre_10                           --------------------------------------------------------------------ttttttacatttaacaaagattttttgtacatgaatataaagaaaggtctaaaaatgaaaaattgatttattcttttagtaaaagaaatagatttgtcacattttcatggaattttttttatatttttgaattggaatttttattaatttcccttttgactaggtttataaataatttagttctatccaacctatttgatcaaactaatctattagaaaaaataagtaataataaaaaaagtaaatattttttatcagaaaaaaggatctataacaaaaattactgtattcattatgtacgatataaaaatcgttgtattatcgcttcagaaggcttttattttcatgatacaaactggatatattatatattgaatatttggcaattttttacgcatttatggattcaacctttcaggttctcaacaaagcaatttaaaaaaaatagttttttttt--------cctgggttatcaatttggcagagaatccaaactactaacagctcgatctatttcacttgacaaatcgcctacaatttattcacgtataaaaaaaaatcttttgaaaacacaaattgtatatccaatagattttctaacaaaagagggtttttgtgatatttcaggttatcctattagtagatcgactt-------------------------------------------------------------------------------------------------------------------------------------------------------
E._palustre_11                           ------ccccattttattcatccagaatcttttattcgaattcttcgccaacaaataaaagatgcttcttttttacatttaac-aagattttttgtacatgaatataaagaaaggtctaaaaatgaaaaattgatttattcttttagtaaaagaaatagatttgtcacattttcatggaattttttttatatttttgaattggaatttttattaatttcccttttgactaggtttataaataatttagttctatcMaacctatttgatcaaactaatctattagaaaaaataagtaataataaaaaaagtaaatattttttatcagaaaaaaggatctataacaaaaattactgtattcattatgtacgatataaaaatcgttgtattatcgcttcagaaggcttttattttcatgatacaaactggatatattatatattgaatatttggcaattttttacgcatttatggattcaacctttcaggttctcaacaaagcaatttaaaaaaaatagttttttttt--------cctgggttatcaatttggcagagaatccaaactactaacagctcgatctatttcacttgacaaatcgcctacaatttattcacgtataaaaaaaaatcttttgaaaacacaaattgtatatccaatagattttctaacaaaagagggtttttgtgatatttcaggttatcctattagtagatcgacttggactacatcgacagatgaagaaattttattgaattttaataaaatttggaaaagcttttatttttattatg-------------------------------------------------------------------------------
E._palustre_12                           ------------------------------------------------------ataaaagatgcttcttttttacatttaac-aagattttttgtacatgaatataaagaaaggtctaaaaatgaaaaattgatttattcttttagtaaaagaaatagatttgtcacattttcatggaattttttttatatttttgaattggaatttttattaatttcccttttgactaggtttataaataatttagttctatccaacctatttgatcaaactaatctattagaaaaaataagtaataataaaaaaagtaaatattttttatcagaaaaaaggatctataacaaaaattactgtattcattatgtacgatataaaaatcgttgtattatcgcttcagaaggcttttattttcatgatacaaactggatatattatatattgaatatttggcaattttttacgcatttatggattcaacctttcaggttctcaacaaagcaatttaaaaaaaatagttttttttt--------cctgggttatcaatttggcagagaatccaaactactaacagctcgatctatttcacttgacaaatcgcctacaatttattcacgtataaaaaaaaatcttttgaaaacacaaattgtatatccaatagattttctaacaaaagagggtttttgtgatatttcaggttatcctattagtagatcgacttggactacatcgacagatgaagaaattttattgaattttaataaaatttggaaaagcttttatttttattatggggggttgataaaaaaagacattttatatagaatcaaatatatcctccgattttcatgtgcaaaa--------------
E._palustre_13                           --------ccattttattcatccagaatcttttattcgaattcttcgccaacaaataaaagatgcttcttttttacatttaac-aagattttttgtacatgaatataaagaaaggtctaaaaatgaaaaattgatttattcttttagtaaaagaaatagatttgtcacattttcatggaattttttttatatttttgaattggaatttttattaatttcccttttgactaggtttataaataatttagttctatccaacctatttgatcaaactaatctattagaaaaaataagtaataataaaaaaagtaaatattttttatcagaaaaaaggatctataacaaaaattactgtattcattatgtacgatataaaaatcgttgtattatcgcttcagaaggcttttattttcatgatacaaactggatatattatatattgaatatttggcaattttttacgcatttatggattcaacctttcaggttctcaacaaagcaatttaaaaaaaatagttttttttt--------cctgggttatcaatttggcagagaatccaaactactaacagctcgatctatttcacttgacaaatcgcctacaatttattcacgtataaaaaaaaatcttttgaaaacacaaattgtatatccaatagattttctaacaaaagagggtttttgtgatatttcaggttatcctattagtagatcgacttggactacatcgacagatgaagaaattttattgaattttaataaaatttggaaaagcttttatttttattatggggggttgataaaaaaagacattttatatagaatcaaatatatcctccgattttcatgtgcaaaaacactagctcgtaa
E._palustre_14                           ---------cattttattcatccagaatcttttattcgaattcttcgccaacaaataaaagatgcttcttttttacatttaac-aagattttttgtacatgaatataaagaaaggtctaaaaatgaaaaattgatttattcttttagtaaaagaaatagatttgtcacattttcatggaattttttttatatttttgaattggaatttttattaatttcccttttgactaggtttataaataatttagttctatccaacctatttgatcaaactaatctattagaaaaaataagtaataataaaaaaagtaaatattttttatcagaaaaaaggatctataacaaaaattactgtattcattatgtacgatataaaaatcgttgtattatcgcttcagaaggcttttattttcatgatacaaactggatatattatatattgaatatttggcaattttttacgcatttatggattcaacctttcaggttctcaacaaagcaatttaaaaaaaatagttttttttt--------cctgggttatcaatttggcagagaatccaaactactaacagctcgatctatttcacttgacaaatcgcctacaatttattcacgtataaaaaaaaatcttttgaaaacacaaattgtatatccaatagattttctaacaaaagagggtttttgtgatatttcaggttatcctattagtagatcgacttggactacatcgacagatgaagaaattttattgaattttaataaaatttggaaaagcttttatttttattatggggggttgataaaaaaagacattttatatagaatcaaatatatcctccgattttcatgtgcaaaaacactagctcgtaa
E._palustre_15                           ttatacccccattttattcatccagaatcttttattcgaattcttcgccaacaaataaaagatgcttcttttttacatttaac-aagattttttgtacatgaatataaagaaaggtctaaaaatgaaaaattgatttattcttttagtaaaagaaatagatttgtcacattttcatggaattttttttatatttttgaattggaatttttattaatttcccttttgactaggtttataaataatttagttctatccaacctatttgatcaaactaatctattagaaaaaataagtaataataaaaaaagtaaatattttttatcagaaaaaaggatctataacaaaaattactgtattcattatgtacgatataaaaatcgttgtattatcgcttcagaaggcttttattttcatgatacaaactggatatattatatattgaatatttggcaattttttacgcatttatggattcaacctttcaggttctcaacaaagcaatttaaaaaaaatagttttttttt--------cctgggttatcaatttggcagagaatccaaactactaacagctcgatctatttcacttgacaaatcgcctacaatttattcacgtataaaaaaaaatcttttgaaaacacaaattgtatatccaatagattttctaacaaaagagggtttttgtgatatttcaggttatcctattagtagatcgacttggactacatcgacagatgaagaaattttattgaattttaataaaatttggaaaagcttttatttttattatggggggttgataaaaaaagacattttatatagaatcaaatatatcctccgattttcatgtgcaaaaacactagctcgtaa
E._palustre_16 							 --------------------------------------------------------------------------------------------------------------------------------------------------------------------------------------------------------------------------------------------------------------------------------------------------------------------------------------------------------------------------------------------------------------------------------------------------------------------------------------------------------------------------------------------------------------------------------------------------------------------------------------------------------------------------------------------------------------------------------------------------------------------------------------------------------------------------------------------------------------------------------------------------------
E._palustre_17 							 --------------------------------------------------------------------------------------------------------------------------------------------------------------------------------------------------------------------------------------------------------------------------------------------------------------------------------------------------------------------------------------------------------------------------------------------------------------------------------------------------------------------------------------------------------------------------------------------------------------------------------------------------------------------------------------------------------------------------------------------------------------------------------------------------------------------------------------------------------------------------------------------------------
Herbal_Product_B_Bulgaria              --------------------------------------------------------------------------------------------ttgtacatgaatataaagaaaggtctaaaaatgaaaaattgatttattcttttagtaaaagaaatagatttgtcacattttcWtggaatttYttttatatttttgaattggaatttttattMacttcccttttgactaggtttataaataatttagttctatcMaacctatttgatcaMattaatctattagaaaaaataagtaataataataaaagtcaatattttttatcagaaaaaaggatctataacaaaaattactgtattcattatgtacgatataaaaatcgttgtattatcgcttcagaaggcttttattttcatgatacaaactggatatattatatWttgaatatttggcaattttttacgcatttatggattcaacctttcaggttctcaacaaagcaatttaaaaaaaagagttttttttt--------tctgggttatcaatttggcagagaatccaaactactaacagttcgatctatttcacttgaYaRRtcNcctacaatttattcacgtataaaaaaaaatctt-----------------------------------------------------------------------------------------------------------------------------------------------------------------------------------------------------------------------------------------------
Herbal_Product_F_Germany               ttatacccccattttattcatccagaatcttttattcgaattcttcgccaacaaataaaagatgcttcttttttacatttaac-aagattttttgtacatgaatataaagaaaggtctaaaaatgaaaaattgatttattcttttaataaaagaaataaatttgtcacattttcttggaattttttttatatttttgaattggaattttttttaacttctcttttgactaggtttataaataatttagttctatccaacttattcgatcaaattaatctattagaaaaaataaataataataataaaagtcaatattttttatcagaaaaaaggatctataaccaaaattcctgtattcattatgtacggtatcaaaatcgttgtattatggcttcggaaggcttttattttcatgatacgaactggatatattatatattgaatatttggcaattttttatgcatttatggattcaacctttcaggttctcaacaaagcattttcaaaagcagagttttttttt--------tctgggttatcaatttggcagagaatccaaactgctaaaagttcgatctatttcacttgataaatcacctacaatttattcacgtttaaaaaaaaatattttaaaaacacaaattgtatatccaatagattttctagcaaaagagggtttttgtgatatttcaggttatcctattagtagatcgacttggactacatcgacagatgaagaaattttattgaattttaataaaatttggaaaagcttttatttttattatggggggttgataaaaaaagacattttatatagaatcaaatatatcctccgattttcatgtgcaaaaacactagctcgtaa
E._variegatum                            ---------------------------------------------------------------gcttcttttttacatttaac-aagatttatggcacatgaatataaagaaagggctaaaaaagaaaaaatgatttattcttttagtaaaag------attcgtcattttttcttggaatttcttttatatttttgaattagaatttttattcacttcccttttgactaggtttttaaataaattaattctatcaaatctatttgatcatattaatttattagagaaaatcagtaataataaaaaaagtcaagttcttttatcagaaaaaaggatctataacaaaaactactgtattcattatttacgatataaaaatcgttttattttggtttcagaaggcttttattttcattatacgaattggatatattatatattgaatttgtggcagtattatacgcatttatggattcaacctttcaggtgctcaacaaagcaattaaaaaaaactagttttttttt--------tctgggttataaatttggtagagaatccaaattactaacagttcgctctatttcacttgatagatcacctacaatttattcattgattaaaaaaattcaattgaacatacaaatcgtatctccaatagaatttctaacaaaagagggattttgtgatatttcaggttatcctattagtagaccgtcttggactacatctacagatgaagaaattattttgaaatttaatcaaatttggaaaagattttatttttattatggaggtttgcgaaaaaaagagattttatataaaattaaatac--------------------------------------

[trnH-psbA nchar=254]
[                                                10        20        30        40        50        60        70        80        90        100       110       120       130       140       150       160       170       180       190       200       210       220       230       240       250     ]
[                                                 .         .         .         .         .         .         .         .         .         .         .         .         .         .         .         .         .         .         .         .         .         .         .         .         .      ]
E._arvense_01                            --------------gtaatgctcacaacttcccattagatttagcttctgttgaagctccttctataaatggataatcttttgataaaatagattctcaattgcagcaaatgccgaatcttactacagattcggcatttgtt--aaaaaaaaaaagaa-tac-ttttttttaaagataaaaa---cccttttaaaaatagggcggacgtagccaagtggattaaggcaatggattgtgaatccaccatgcgcga
E._arvense_02                            tgttatgcatgaacgtaatgctcacaacttcccattagatttagcttctgttgaagctccttctataaatggataatcttttgataaaatagattctcaattgcagcaaatgccgaatcttactacagattcggcatttgtt--aaaaaaaaaaagaa-tac-ttttttttaaagataaaaa---cccttttaaaaatagggcggacgtagccaagtggattaaggcaatggattgtgaatccaccatgc----
E._arvense_03                            -gttatgcatgaaagtaatgStcacaacttcccMttagatttaggttttgttgaagctccttctataaatggataatcttttgataaaatagattctcaattgcagcaaatgccgaatcttactacagattcggcatttgtt--aaaaaaaaaaagaa-tac-ttttttttaaagataaaaa---cccttttaaaaatagggcggacgta--------------------------------------------
E._arvense_04                            -------------------------------------------------gttgaagctccttctataaatggataatcttttgataaaatagattctcaattgcagcaaatgccgaatcttactacagattcggcatttgtt--aaaaaaaaaaaaaa-tac-ttttttttaaagataaaaa---cccttttaaaaatagggcggacgtacccaattggattaaggcaatggattgtgaatccMccatgcccga
E._arvense_05                            --------------------------------------------------------------------atggataatcttttgataaaatagattctcaattgcagcaaatgccgaatcttactacagattcggcatttgtt--aaaaaaaaaaagaa-tac-tttttttttaagataaaaa---cctttttaaaaatagggcggacgtagccaagtggattaaggcaatggattgtgaatccaccatgcg---
E._arvense_06                            tgttatgcatgaacgtaatgctcMcaacttcccattagatttagcttctgttgaagctccttctataaatggataatcttttgataaaatagattctcaattgcagcaaatgccgaatcttactacagattcggcatttgtt--aaaaaaaaaaagaa-tac-tttttttttaagataaaaa---cctttttaaaaatagggcggacgtagccaagtggattaaggcaatggattgtgaatccaccatg-----
E._arvense_08                            ------------------------caacttcccMttagatttagcttYtgttgaagctccttctataaatggataatcttttgataaaatagattctcaattgcagcaaatgccgaatcttactacagattcggcatttgtt--aaaaaaaaaaagaa-tac-ttttttttaaagataaaaa---cccttttaaaaatagggcggacgtagccaagtggattaaggcaatggattgtgaatccaccatg-----
E._arvense_09                            ------------------------------------------------------agctccttctataaatggataatcttttgataaaatagattctcaattgcagcaaatgccgaatcttactacagattcggcatttgtt--aaaaaaaaaaagaa-tac-ttttttttaaagataaaaa---cccttttaaaaatagggcggacgtaSccaagtggattaaggcaaKggattgtgaatcc-----------
E._arvense_10                            -----tgcatgaacgtaatgctcMcaacttccccttagatttagcttYtgttgaagctccttctataaatggataatcttttgataaaatagattctcaattgcagcaaatgccgaatcttactacagattcggcatttgtt--aaaaaaaaaaagaa-tac-ttttttttaaagataaaaa---cccttttaaaaatagggcggacgtagccaagtggattaaggcaatggattgtgaatcc-----------
E._arvense_11                            ttttatgcatgaacgtaatgctcacaacttccccttagatttagcttctgttgaagctccttctataaatggataatcttttgataaaatagattctcaattgcagcaaatgccgaatcttactacagattcggcatttgtt--aaaaaaaaaaagaa-tac-ttttttttaaagataaaaa---cccttttaaaaatagggcggacgtaSccaagtgRattaaggcaaKggattgtgaatccaccatg-----
E._arvense_12                            ttttatgcatgaacgtaatgctcMcaacttcccMttagatttagcttYtgttgRagctccttctataaatggataatcttttgataaaatagattctcaattgcagcaaatgccgaatcttactacagattcggcatttgtt--aaaaaaaaaaagaa-tac-ttttttttaaagataaaaa---cccttttaaaaatagggcggacgtagccaagtggattaaggcaatggattgtgaatccaccatgcgcg-
E._arvense_13                            ----------gaacgtaatgctcMcaacttccccttagatttagcttYtgttgaagctccttctataaatggataatcttttgataaaatagattctcaattgcagcaaatgccgaatcttactacagattcggcatttgtt--aaaaaaaaaaagaa-tac-ttttttttaaagataaaaa---cccttttaaaaatagggcggacgtaSccaagtggattaaggcaaKggattgtgaatcc-----------
E._arvense_14                            ------------------------------------------------------agctccttctataaatggataatcttttgataaaatagattctcaattgcagcaaatgccgaatcttactacagattcggcatttgtt--aaaaaaaaaaaaRaatactttttttttWaaaaWaaaaM---cYtttttaaaaa---------------------------------------------------------
E._arvense_15                            ------------------------------------------------------agctccttctataaatggataatcttttgataaaatagattctcaattgcagcaaatgccgaatcttactacagattcggcatttgtt--aaaaaaaaaaaaaaatacttttttttt-----------------------------------------------------------------------------------
E._arvense_16 							 --------------------------------------------------------------------------------------------------------------------------------------------------------------------------------------------------------------------------------------------------------------
E._arvense_17                            ------------------------------------------------------agctccttctataaatggataatcttttgataaaatagattctcaattgcagcaaatgccgaatcttactacagattcggcatttgtt--aaaaaaaaaaaagaatactttttttttWagaWaaaaaM---cctttttaaaaataggg----------------------------------------------------
E._arvense_18                            ttttatgcatgaacgtaatgctcccaacttccccttagatttagcttctgttgaagctccttctataaatggataatcttttgataaaatagattctcaattgcagcaaatgccgaatcttactacagattcggcatttgtt--aaaaaaaaaaagaa-tac-tttttttttaagataaaaa---cctttttaaaaatagggcggacgtaSccaagtggattaaggcaaKggattgKgaatccccc--------
E._palustre_01                           tgttatgcatgaacgtaatgctcacaacttcccattagatttagcttctg-tgaagctccttctataaatggataatcttttgatacaatagattctcaattgcagcaaatgccgaatctgtaataagattcggcatttgct--aaaaaacaaaagaaaatctttttaataaaagataaaaa---ccttttt-aaaataaggcggacgtagccaagtggattaaggcaatggattgtgaatccaccatgcgcga
E._palustre_02                           -gttatgcatgaacgtaatgctcacaacttcccattagatttagcttctgttgaagctccttctataaatggataatcttttgatacaatagattctcaattgcagcaaatgccgaatctgtaataagattcggcatttgct--aaaaaacaaaagaaaatctttttaataaaagataaaaa---ccttttt-aaaataaggcggacgtagccaagtggattaaggcaatggattgtgaatccaccatgcgcga
E._palustre_03                           tgttatgcatgaacgtaatgctcacaacttcccattagatttagcttctgttgaagctccttctataaatggataatcttttgatacaatagattctcaattgcagcaaatgccgaatctgtaataagattcggcatttgct--aaaaaacaaaagaaaatctttttaataaaagataaaaa---ccttttt-aaaataaggcggacgtagccaagtggattaaggcaatggattgtgaatccaccatgcgcga
E._palustre_04                           -gttatgcatgaacgtaatgctcacaacttcccattagatttagcttctgttgaagctccttctataaatggataatcttttgatacaatagattctcaattgcagcaaatgccgaatctgtaataagattcggcatttgct--aaaaaacaaaagaaaatctttttaataaaagataaaaa---ccttttt-aaaataaggcggacgtagccaagtggattaaggcaatggattgtgaatccaccatgcgcga
E._palustre_05                           -gttatgcatgaacgtaatgctcacaacttcccattagatttagcttctg-tgaagctccttctataaatggataatcttttgatacaatagattctcaattgcagcaaatgccgaatctgtaataagattcggcatttgct--aaaaaacaaaagaaaatctttttaataaaagataaaaa---ccttttt-aaaataaggcggacgtagccaagtggattaaggcaatggattgtgaatccaccatgcgcga
E._palustre_06                           ggttatgcatgaacgtaatgctcacaacttcccattagatttagcttctgttgaagctccttctataaatggataatcttttgatacaatagattctcaattgcagcaaatgccgaatctgtaataagattcggcatttgct--aaaaaacaaaagaaaatctttttaataaaagataaaaa---ccttttt-aaaataaggcggacgtagccaagtggattaaggcaatggattgtgaatccaccatgcgcga
E._palustre_08                           --ttatgcatgaacgtaatgctcacaacttcccattagatttagcttctgttgaagctccttctataaatggataatcttttgatacaatagattctcaattgcagcaaatgccgaatctgtaataagattcggcatttgct--aaaaaacaaaagaaaatctttttaataaaagataaaaa---ccttttt-aaaataaggcggacgtagccaagtggattaaggcaatggattgtgaatccaccatgcgcga
E._palustre_09                           -gttatgcatgaacgtaatgctcacaacttcccattagatttagcttctgttgaagctccttctataaatggataatcttttgatacaatagattctcaattgcagcaaatgccgaatctgtaataagattcggcatttgct--aaaaaacaaaagaaaatctttttaataaaagataaaaa---ccttttt-aaaataaggcggacgtagccaagtggattaaggcaatggattgtgaatccaccatgcgcga
E._palustre_10                           ----atgcatgaacgtaatgctcacaacttcccattagatttagcttctgttgaagctccttctataaatggataatcttttgatacaatagattctcaattgcagcaaatgccgaatctgtaataagattcggcatttgct--aaaaaacaaaagaaaatctttttaataaaagataaaaa---ccttttt-aaaataaggcggacgtagccaagtggattaaggcaatggattgtgaatccaccatgcgcga
E._palustre_11				   			 --------------------------------------------------------------------------------------------------------------------------------------------------------------------------------------------------------------------------------------------------------------
E._palustre_12                           ----atgcatgaacgtaatgctcacaacttcccattagatttagcttctgttgaagctccttctataaatggataatcttttgatacaatagattctcaattgcagcaaatgccgaatctgtaataagattcggcatttgct--aaaaaacaaaagaaaatctttttaataaaagataaaaa---ccttttt-aaaataaggcggacgtagccaagtggattaaggcaatggattgtgaatccaccatgcgcga
E._palustre_13							 --------------------------------------------------------------------------------------------------------------------------------------------------------------------------------------------------------------------------------------------------------------
E._palustre_14                           --ttatgcatgaacgtaatgctcacaacttcccattagatttagcttctgttgaagctccttctataaatggataatcttttgatacaatagattctcaattgcagcaaatgccgaatctgtaataagattcggcatttgct--aaaaaacaaaagaaaatctttttaataaaagataaaaa---ccttttt-aaaataaggcggacgtagccaagtggattaaggcaatggattgtgaatccaccatgcgcga
E._palustre_15                           tgttatgcatgaacgtaatgctcacaacttcccattagatttagcttctgttgaagctccttctataaatggataatcttttgatacaatagattctcaattgcagcaaatgccgaatctgtaataagattcggcatttgct--aaaaaacaaaagaaaatctttttaataaaagataaaaa---ccttttt-aaaataaggcggacgtagccaagtggattaaggcaatggattgtgaatccaccatgcgcg-
E._palustre_16                           tgttatgcatgaacgtaatgctcacaacttcccattagatttagcttctgttgaagctccttctataaatggataatcttttgatacaatagattctcaattgcagcaaatgccgaatctgtaataagattcggcatttgct--aaaaaacaaaagaaaatctttttaataaaagataaaaa---ccttttt-aaaataaggcggacgtagccaagtggattaaggcaatggattgtgaatccaccatgcgcga
E._palustre_17                           tgttatgcatgaacgtaatgctcacaacttcccattagatttagcttctgttgaagctccttctataaatggataatcttttgatacaatagattctcaattgcagcaaatgccgaatctgtaataagattcggcatttgct--aaaaaacaaaagaaaatctttttaataaaagataaaaa---ccttttt-aaaataaggcggacgtagccaagtggattaaggcaatggattgtgaatccaccatgcgcga
Herbal_Product_B_Bulgaria              --------------------------------------------------------------------------------------------------------------------------------------------------------------------------------------------------------------------------------------------------------------
Herbal_Product_F_Germany               --ttatgcatgaacgtaatgctcacaacttcccMttagatttagcttctgttgaagctccttctataaatggataatcttttgataaaatagattctcaattgcagcaaatgccgaatcttactacagattcggcatttgtt--aaaaaaaaaaagaa-tac-ttttttttaaagataaaaa---cccttttaaaaatagggcggacgtagccaagtggattaaggcaatggattgtgaatccaccatgcgcg-
E._variegatum                            tgttatgcatgaacgtaatgctcacaacttcccgttagatttagcttttgttgaagctccttctataaatggataatttttggatacaatagatttttaattgcagcaaaggccgaatcttactacatattcggcctttgctNNNNNNNNNNNNNNNNNNNNNNNNNNNNNNNNNNNNNNNNNNNcctttt--aaaacagggcggacgtagccaagtggattaaggcaatggattgtgaatccaccatgcgcg-
;
END;
